# Supplementary material for: Niacin ameliorates Charcot-Marie-Tooth 4B1 neuropathy without interfering with nerve regeneration
Source: Brain Commun. 2025 Jan 31;7(1):fcaf039. doi: 10.1093/braincomms/fcaf039 (PMC11803425; doi:10.1093/braincomms/fcaf039)
Supplement: fcaf039_Supplementary_Data [file fcaf039_supplementary_data.zip]

Archive with 4 entries (4 files):
- Legends_for_Supplementary_Material_2_and_3.docx
- Supplementary_material_1.pdf
- Supplementary_material_2.pdf
- Supplementary_material_3.pdf
